# Supplementary material for: Claudin-low breast cancers: clinical, pathological, molecular and prognostic characterization
Source: Mol Cancer. 2014 Oct 2;13:228. doi: 10.1186/1476-4598-13-228 (PMC4197217; doi:10.1186/1476-4598-13-228)
Supplement: Supplementary file 1 — Additional file 1: Table S1: Description of the 32 breast cancer data sets. (XLSX 19 KB) [file 12943_2014_1429_MOESM1_ESM.xlsx]

## Sheet: TableS1
Table S1: Description of the 32 breast cancer data sets
Reference	Institution *	Source of data	N° of arrays**	Technological platform	N° of probe sets
van de Vijver et al., N Engl J Med 2002	NKI	http://microarray-pubs.stanford.edu/wound_NKI/	295	Agilent	25K
van't Veer et al., Nature 2002	NKI	http://www.rii.com/publications/2002/vantveer.html	117	Agilent	25K
Schmidt et al., Cancer Res 2008	JGU	GEO database GSE11121	200	Affymetrix U133 A	22K
Wang et al., Lancet 2005	JNI	GEO database GSE2034	286	Affymetrix U133 A	22K
Sotiriou et al., JNCI 2006	IJB	GEO database GSE2990	80	Affymetrix U133 A	22K
Ivshina et al., Cancer Res 2006	GIS, UUH, JBI	GEO database GSE4922_1456	448	Affymetrix U133 A+B	2x22K
Desmedt et al., Clin Cancer Res 2007	IJB	GEO database GSE7290	154	Affymetrix U133 A	22K
Hess et al., J Clin Oncol 2006	MDACC	http://bioinformatics.mdanderson.org/pubdata.html	133	Affymetrix U133 A	22K
Bonnefoi et al., Lancet Oncol 2007	EORTC	GEO database GSE6861/GSE4779	125	Affymetrix X3P	22K
Guedj et al., Oncogene 2012	CIT	Array Express E-MTAB-365	452	Affymetrix U133 Plus 2.0	54K
Desmedt et al., J Clin Oncol 2011	IJB	GEO database GSE16446	120	Affymetrix U133 Plus 2.0	54K
Korde et al., Breast Cancer Res Treat 2010	UW	GEO database GSE18728	61	Affymetrix U133 Plus 2.0	54K
Expression Project in Oncology	IGC	GEO database GSE2109	348	Affymetrix U133 Plus 2.0	54K
Farmer et al., Oncogene 2005	EORTC	GEO database GSE1561	49	Affymetrix U133 A	22K
Minn et al., Nature 2005	MSKCC	GEO database GSE2603	99	Affymetrix U133 A	22K
Miller et al., Pharmacogenet Genomics 2007	EBU	GEO database GSE5462	116	Affymetrix U133 A	22K
Klein et al., Int J Cancer 2007	CBF	GEO database GSE6596	24	Affymetrix U133 A	22K
Hoeflich et al., Clin Cancer Res 2009	GI	GEO database GSE12763	30	Affymetrix U133 Plus 2.0	54K
Marty et al., Breast Cancer Res 2008	IC	GEO database GSE13787	23	Affymetrix U133 Plus 2.0	54K
Chin et al., Cancer Cell 2006	UCSF	Array Express E-TAMB-158	130	Affymetrix U133 aaofav2	22K
Yu et al., PLoS Genet 2008	NCCS	GEO database GSE5364	183	Affymetrix U133 A	22K
Bos et al., Nature 2009	EMC	GEO database GSE12276	204	Affymetrix U133 Plus 2.0	54K
Zhang et al., Breast Cancer Res Treat 2009	EMC	GEO database GSE12093	136	Affymetrix U133 A	22K
Barry et al., J Clin Oncol 2010	DUMC	GEO database GSE23593	50	Affymetrix U133 Plus 2.0	54K
Prat et al., Breast Cancer Res 2010	UNC	GEO database GSE18229	287	Agilent	10K
Silver et al., J Clin Oncol 2010	DFCI	GEO database GSE18864	84	Affymetrix U133 Plus 2.0	54K
Chen et al., Breast Cancer Res Treat 2010	MCC	GEO database GSE10780	42	Affymetrix U133 Plus 2.0	54K
Popovici et al., Breast Cancer Res 2010	MDACC	GEO database GSE20194	278	Affymetrix U133 A	22K
Iwamoto et al., J Natl Cancer Inst 2011	MDACC	GEO database GSE22093-23988	164	Affymetrix U133 A	22K
Tabchy et al., Clin Cancer Res 2010	MDACC	GEO database GSE20271	178	Affymetrix U133 A	22K
Hatzis C et al., JAMA 2011	MDACC	GEO database GSE1456	508	Affymetrix U133 A	22K
Sabatier et al., PLoS ONE 2011	IPC	GEO database GSE 31448	353	Affymetrix U133 Plus 2.0	54K
* Institutions: Nederlands Kanker Instituut (NKI), Johannes Gutenberg University (JGU) , Josephine Nefkens Institute (JNI), Genome Institute of Singapore (GIS), Uppsala University Hospital (UUH), Karolinska Institute (KI), M.D.Anderson Cancer Center (MDACC), Institut Jules Bordet (IJB), University of Washington (UW), International Genomics Consortium (IGC), Memorial Sloan Kettering Cancer Center …
** only non redundant primary tumors were included in the analyses
