# Supplementary material for: Claudin-low breast cancers: clinical, pathological, molecular and prognostic characterization
Source: Mol Cancer. 2014 Oct 2;13:228. doi: 10.1186/1476-4598-13-228 (PMC4197217; doi:10.1186/1476-4598-13-228)
Supplement: Supplementary file 3 — Additional file 3: Table S2: Genomic patterns of the molecular subtypes using the Hicks’ classification [56]. (XLSX 10 KB) [file 12943_2014_1429_MOESM3_ESM.xlsx]

## Sheet: TableS2
Table S2: Genomic patterns of the molecular subtypes using the Hicks' classification
Hicks / Molecular subtypes	Claudin-low	Basal	Luminal A	ERBB2-enriched	Luminal B	Normal-like	Total
Complex Firestorm	6 (21%)	24 (39%)	22 (28%)	24 (71%)	28 (65%)	4 (33%)	108
Complex Sawtooth	14 (50%)	22 (36%)	21 (27%)	7 (21%)	10 (23%)	0 (0%)	74
Simplex	8 (29%)	15 (25%)	35 (45%)	3 (9%)	5 (12%)	8 (67%)	74
Total	28	61	78	34	43	12	256
