# Supplementary material for: Claudin-low breast cancers: clinical, pathological, molecular and prognostic characterization
Source: Mol Cancer. 2014 Oct 2;13:228. doi: 10.1186/1476-4598-13-228 (PMC4197217; doi:10.1186/1476-4598-13-228)
Supplement: Supplementary file 5 — Additional file 5: Table S3: Odd ratios and p-values of comparison of gene expression signatures across molecular subtypes. (XLSX 11 KB) [file 12943_2014_1429_MOESM5_ESM.xlsx]

## Sheet: Table S3
Table S3: Odd ratios (OR) and p-values of comparison of gene expression signatures across molecular subtypes. N=5447
	Luminal		Proliferation		T-cells		B-cells		Granulocytes		Core-EMT		Diffferentiation score		Stem cells signature
	OR [CI95]	pvalue	OR [CI95]	pvalue	OR [CI95]	pvalue	OR [CI95]	pvalue	OR [CI95]	pvalue	OR [CI95]	pvalue	OddsRatio[CI95]	pvalue	OddsRatio[CI95]	pvalue
Basal vs. CLDN-low	0.58[0.54-0.62]	1.95e-43	2.65[2.52-2.79]	7.48e-195	0.86[0.84-0.88]	1.6e-27	0.87[0.85-0.89]	2.97e-25	0.94[0.93-0.96]	6.1e-09	0.37[0.36-0.39]	<1.00E-288	1.13[1.1-1.16]	5.54e-14	0.76[0.75-0.77]	2.23e-263
ERBB2 vs. CLDN-low	2.86[2.67-3.06]	5.88e-133	1.59[1.5-1.68]	9.35e-43	0.86[0.84-0.88]	4.11e-26	0.84[0.82-0.86]	7.29e-36	0.94[0.92-0.95]	5.53e-10	0.57[0.55-0.6]	3e-99	2.17[2.11-2.23]	<1.00E-288	0.71[0.71-0.72]	<1.00E-288
Lum A vs. CLDN-low	8.73[8.23-9.27]	<1.00E-288	0.54[0.52-0.57]	2.86e-94	0.8[0.78-0.81]	5.62e-72	0.75[0.74-0.77]	2.29e-113	0.86[0.85-0.87]	1.7e-56	0.71[0.68-0.74]	7.29e-50	2.62[2.56-2.69]	<1.00E-288	0.72[0.72-0.73]	<1.00E-288
Lum B vs. CLDN-low	8.34[7.83-8.89]	<1.00E-288	1.62[1.54-1.71]	6.29e-54	0.8[0.78-0.82]	2.73e-61	0.77[0.75-0.78]	7.26e-91	0.86[0.84-0.87]	1.04e-53	0.61[0.59-0.64]	8.22e-89	2.69[2.63-2.77]	<1.00E-288	0.65[0.64-0.66]	<1.00E-288
Normal-like vs. CLDN-low	4.27[3.95-4.62]	2.89e-188	0.55[0.51-0.58]	3.64e-55	0.87[0.85-0.89]	3.09e-17	0.79[0.77-0.81]	1.04e-50	0.85[0.83-0.87]	1.47e-39	0.61[0.58-0.64]	1.02e-60	1.71[1.66-1.77]	5.5e-155	0.82[0.81-0.83]	1.77e-103
p-values were assessed with the Tukey’s test
