# Supplementary material for: Claudin-low breast cancers: clinical, pathological, molecular and prognostic characterization
Source: Mol Cancer. 2014 Oct 2;13:228. doi: 10.1186/1476-4598-13-228 (PMC4197217; doi:10.1186/1476-4598-13-228)
Supplement: Supplementary file 7 — Additional file 7: Table S4: Univariate Cox regression analysis for DFS in all subtypes. (XLSX 18 KB) [file 12943_2014_1429_MOESM7_ESM.xlsx]

## Sheet: TableS4
Table S4: Univariate Cox regression analysis for DFS
A. Clinicopathological features		Claudin-Low			Basal			ERBB2-enriched			Luminal B			Luminal A			Normal-like			Global
		n	HR [95CI]	p-value	n	HR [95CI]	p-value	n	HR [95CI]	p-value	n	HR [95CI]	p-value	n	HR [95CI]	p-value	n	HR [95CI]	p-value	n	HR [95CI]	p-value
Age at diagnosis, years	>50 vs ≤50	237	0.9 [0.57-1.4]	0.636	490	1.34 [0.99-1.8]	0.0599	291	0.95 [0.68-1.34]	0.777	430	0.75 [0.55-1.02]	0.0642	722	1.39 [1-1.92]	0.0474	195	0.7 [0.41-1.2]	0.196	2366	1.01 [0.87-1.16]	0.923
Histological type	ILC vs IDC	59	0.00 [0.00- Inf]	0.837	127	0.81 [0.11-5.92]	0.472	87	2.36 [0.72-7.71]	0.344	95	3.50 [1.62-7.55]	0.0165	191	1.02 [0.51- 2.04]	0.808	65	0.81 [0.18- 3.57]	0.0991	624	1.09 [0.71-1.67]	0.269
	MED vs IDC		0.45 [0.06-3.35]			0.27 [0.06-1.10]			NA [ NA- NA]			NA [ NA- NA]			1.65 [0.22-12.08]			NA [ NA- NA]			0.53 [0.20-1.42]
	MIX vs IDC		0.00 [0.00- Inf]			0.62 [0.08-4.49]			NA [ NA- NA]			1.01 [0.24-4.19]			0.44 [0.11- 1.81]			0.00 [0.00- Inf]			0.44 [0.18-1.06]
	other vs IDC		1.90 [0.44-8.10]			0.00 [0.00- Inf]			1.29 [0.39-4.25]			0.00 [0.00- Inf]			0.93 [0.33- 2.63]			7.32 [1.49-36.05]			1.04 [0.57-1.92]
Histological grade	2-3 vs 1	270	3.63 [1.32-9.92]	0.0122	491	1.22 [0.45-3.29]	0.697	316	1.96 [0.72-5.29]	0.186	489	1.34 [0.78-2.31]	0.292	758	1.73 [1.19-2.53]	0.00426	227	2.2 [1.14-4.24]	0.0183	2552	2.36 [1.86-3.01]	2.84e-12
Pathological tumor size	pT2-3 vs pT1	155	2.33 [1.27-4.26]	0.00601	308	1.18 [0.79-1.76]	0.412	228	1.36 [0.91-2.03]	0.129	354	1.3 [0.94-1.79]	0.115	539	1.44 [1-2.06]	0.0488	159	1.84 [1.03-3.28]	0.0384	1744	1.52 [1.29-1.8]	6.83e-07
Pathological axillary lymph node status	positive vs negative	194	2.23 [1.34-3.72]	0.00201	414	1.21 [0.85-1.72]	0.296	329	1.62 [1.17-2.24]	0.00334	476	1.35 [1.01-1.79]	0.041	703	1.44 [1.04-1.99]	0.0281	249	1.56 [0.95-2.56]	0.0763	2366	1.45 [1.26-1.68]	3.95e-07
ESR1 expression status	positive vs negative	343	0.38 [0.25-0.58]	5.02e-06	641	0.59 [0.4-0.86]	0.00703	426	0.93 [0.71-1.23]	0.62	663	1.54 [0.49-4.81]	0.457	982	0.29 [0.18-0.46]	3.13e-07	299	0.52 [0.3-0.89]	0.0178	3355	0.56 [0.5-0.63]	<2.0E-16
PGR expression status	positive vs negative	343	0.56 [0.38-0.83]	0.00386	641	0.74 [0.51-1.07]	0.107	425	0.96 [0.72-1.29]	0.805	663	1.02 [0.8-1.31]	0.88	982	0.96 [0.7-1.31]	0.788	298	0.95 [0.59-1.53]	0.838	3353	0.7 [0.63-0.79]	2.24e-09
ERBB2 expression status	positive vs negative	343	1.98 [0.92-4.26]	0.079	641	0.78 [0.43-1.44]	0.432	426	0.86 [0.65-1.13]	0.269	663	0.9 [0.5-1.6]	0.714	982	3.3 [2.06-5.28]	6.36e-07	299	1.29 [0.66-2.5]	0.455	3355	1.4 [1.18-1.65]	7.22e-05
Triple-negative expression status	yes vs no	343	2.19 [1.51-3.18]	3.82e-05	641	1.39 [1.03-1.87]	0.0315	425	1.43 [1.02-2.02]	0.0403	663	0.28 [0.04-2]	0.204	982	1.6 [0.51-5.03]	0.418	299	1.57 [0.75-3.28]	0.23	3354	1.7 [1.49-1.94]	1.22e-15
B. Gene expression signatures
70-gene GES [11]	Poor vs Good	343	1.22 [0.74-2.02]	0.435	641	NA	NA	426	2.93 [0.73-11.8]	0.13	663	1.65 [1.05-2.61]	0.0311	982	1.09 [0.85-1.41]	0.501	299	1.59 [0.99-2.57]	0.0575	3355	1.83 [1.57-2.12]	3e-15
GGI [14]	Poor vs Good	283	1.42 [0.92-2.2]	0.113	513	0.71 [0.33-1.51]	0.369	325	0.87 [0.54-1.39]	0.56	512	1.81 [1.2-2.72]	0.00472	787	2.4 [1.51-3.79]	0.00019	234	2.36 [1.25-4.46]	0.00818	2655	2.1 [1.82-2.43]	<2.0E-16
RS [46]	Intermediary vs Good	343	2.73 [1.40-5.31]	0.00109	641	0.71 [0.26-1.93]	0.524	426	1.94 [0.58-6.50]	0.286	663	1.45 [1.07-1.96]	0.0195	982	1.38 [1.03-1.83]	0.057	299	1.44 [0.85-2.43]	0.149	3355	1.63 [1.38-1.93]	<2.0E-16
	Poor vs Good		3.03 [1.68-5.46]			1.01 [0.45-2.28]			2.29 [0.73-7.22]			1.50 [1.10-2.03]			1.40 [0.85-2.31]			1.64 [0.96-2.80]			2.15 [1.87-2.47]
ROR [41]	Intermediary vs Good	343	1.28 [0.69-2.36]	0.00874	641	1.14 [0.44-2.97]	0.853	426	1.62 [0.63-4.16]	0.549	663	937995 [0-Inf]	0.105	982	1.58 [1.11-2.24]	0.0111	299	1.71 [0.98-3.01]	0.169	3355	1.75 [1.45-2.10]	<2.0E-16
	Poor vs Good		1.85 [1.24-2.75]			1.01 [0.42-2.46]			1.41 [0.58-3.44]			1310033 [0-Inf]			NA [ NA- NA]			0.96 [0.23-3.92]			2.11 [1.85-2.41]
Immune response metagene [50]	Poor vs Good	343	1.17 [0.82-1.68]	0.387	640	1.23 [0.95-1.58]	0.112	426	1.26 [0.96-1.66]	0.0934	663	1.52 [1.19-1.93]	0.000664	982	1.08 [0.84-1.39]	0.529	299	0.87 [0.56-1.34]	0.519	3354	1.19 [1.06-1.34]	0.00293
LCK metagene [49]	Poor vs Good	343	1.12 [0.78-1.6]	0.541	641	1.58 [1.2-2.08]	0.00118	426	1 .48 [1.09-2]	0.0127	663	1.52 [1.07-2.17]	0.0187	982	0.71 [0.5-1]	0.0527	299	1.26 [0.71-2.25]	0.429	3355	1.1 [0.96-1.26]	0.152
Kinase immune metagene [48]	Poor vs Good	343	1.14 [0.78-1.65]	0.507	641	1.63 [1.13-2.36]	0.00876	426	1.25 [0.87-1.79]	0.223	663	1.24 [0.76-2.02]	0.4	982	0.61 [0.37-1.01]	0.0553	299	1.01 [0.52-1.96]	0.971	3355	1.04 [0.88-1.24]	0.615
B-cell cluster [47]	Intermediary vs Good	343	1.15 [0.74-1.79]	0.0692	641	1.21 [0.87-1.68]	0.000359	426	1.22 [0.86-1.73]	0.0225	661	1.28 [0.94-1.74]	0.285	982	1.07 [0.80-1.45]	0.792	299	1.37 [0.81-2.31]	0.37	3353	1.20 [1.04-1.38]	3.94e-05
	Poor vs Good		1.64 [1.07-2.52]			1.82 [1.34-2.48]			1.6 [1.14-2.24]			1.18 [0.88-1.59]			0.97 [0.71-1.32]			1.41 [0.82-2.43]			1.38 [1.20-1.59]
IDC: invasive ductal carcinoma; ILC: invasise lobular carcinoma; MED: medullary carcinoma; MIX: mixed; HRec: hormone receptors; RD: residual disease; HR: hazard ratio; 95CI: 95% confidence interval
