# Supplementary material for: Claudin-low breast cancers: clinical, pathological, molecular and prognostic characterization
Source: Mol Cancer. 2014 Oct 2;13:228. doi: 10.1186/1476-4598-13-228 (PMC4197217; doi:10.1186/1476-4598-13-228)
Supplement: Supplementary file 8 — Additional file 8: Table S5: Univariate analysis for pathological complete response according to clinicopathological and molecular features in all subtypes. (XLSX 22 KB) [file 12943_2014_1429_MOESM8_ESM.xlsx]

## Sheet: TableS5
Table S5: Univariate Fisher's exact test analysis for pathological complete response according to clinicopathological and molecular features
A. Clinicopathological features	Claudin-low					Basal					ERBB2-enriched					Luminal B					Luminal A					Normal-like					All samples
	N	RD	pCR	p-value	OR [95CI]	N	RD	pCR	p-value	OR [95CI]	N	RD	pCR	p-value	OR [95CI]	N	RD	pCR	p-value	OR [95CI]	N	RD	pCR	p-value	OR [95CI]	N	RD	pCR	p-value	OR [95CI]	N	RD	pCR	p-value	OR [95CI]
Age at diagnosis, years				0.392	0.76				0.178	0.7				1	1				0.861	1.1				0.112	0.42				0.458	0.47				0.0868	0.8
≤50	123	80 (52%)	43 (59%)		[0.41-1.37]	187	119 (57%)	68 (65%)		[0.42-1.17]	63	40 (41%)	23 (41%)		[0.49-2.08]	119	98 (55%)	21 (52%)		[0.52-2.33]	170	155 (51%)	15 (71%)		[0.13-1.19]	35	29 (58%)	6 (75%)		[0.04-2.95]	697	521 (53%)	176 (58%)		[0.61-1.04]
>50	104	74 (48%)	30 (41%)			126	90 (43%)	36 (35%)			90	57 (59%)	33 (59%)			99	80 (45%)	19 (48%)			153	147 (49%)	6 (29%)			23	21 (42%)	2 (25%)			595	469 (47%)	126 (42%)
Pathological tumor size				1	0.93				0.691	0.71				1	0.75				1	0.83				0.275	0.48				1	Inf				0.859	1.1
pT1	5	3 (8%)	2 (9%)		[0.1-11.96]	6	3 (8%)	3 (11%)		[0.09-5.76]	2	1 (3%)	1 (5%)		[0.01-61.62]	9	7 (17%)	2 (20%)		[0.12-9.63]	19	15 (21%)	4 (36%)		[0.1-2.55]	3	3 (21%)	0 (0%)		[0.04-Inf]	44	32 (14%)	12 (13%)		[0.53-2.53]
pT2-3	55	34 (92%)	21 (91%)			58	34 (92%)	24 (89%)			49	28 (97%)	21 (95%)			42	34 (83%)	8 (80%)			62	55 (79%)	7 (64%)			13	11 (79%)	2 (100%)			279	196 (86%)	83 (87%)
Histological grade				0.0569	Inf				NA					NA					0.619	0.57				0.241	Inf				1	Inf				0.000168	8.1
1	8	8 (6%)	0 (0%)		[0.82-Inf]											8	6 (4%)	2 (6%)		[0.1-6.01]	34	34 (12%)	0 (0%)		[0.58-Inf]	3	3 (7%)	0 (0%)		[0.06-Inf]	53	51 (6%)	2 (1%)		[2.11-69.38]
2-3	204	136 (94%)	68 (100%)			283	184 (100%)	99 (100%)			140	90 (100%)	50 (100%)			189	159 (96%)	30 (94%)			263	245 (88%)	18 (100%)			47	40 (93%)	7 (100%)			1126	854 (94%)	272 (99%)
Histological type				0.125					0.284					0.255					1					0.263					1					0.752
IDC	77	45 (67%)	32 (84%)			100	65 (97%)	35 (92%)			86	50 (88%)	36 (78%)			88	73 (88%)	15 (88%)			92	84 (75%)	8 (73%)			25	20 (77%)	5 (100%)			468	337 (82%)	131 (85%)
ILC	5	3 (4%)	2 (5%)			1	0 (0%)	1 (3%)													8	6 (5%)	2 (18%)			1	1 (4%)	0 (0%)			15	10 (2%)	5 (3%)
MIX	6	6 (9%)	0 (0%)			1	1 (1%)	0 (0%)			10	3 (5%)	7 (15%)			7	6 (7%)	1 (6%)			11	11 (10%)	0 (0%)			2	2 (8%)	0 (0%)			37	29 (7%)	8 (5%)
other	17	13 (19%)	4 (11%)			3	1 (1%)	2 (5%)			7	4 (7%)	3 (7%)			5	4 (5%)	1 (6%)			12	11 (10%)	1 (9%)			3	3 (12%)	0 (0%)			47	36 (9%)	11 (7%)
ESR1 expression status				0.0735	0.47				1	0.86				0.836	1.1				0.0887	0.32				5.93e-05	0.13				0.462	1.8				7.21e-18	0.3
negative	183	119 (77%)	64 (88%)		[0.19-1.07]	304	203 (97%)	101 (97%)		[0.14-3.87]	122	78 (80%)	44 (79%)		[0.45-2.7]	10	6 (3%)	4 (10%)		[0.07-1.6]	42	32 (11%)	10 (48%)		[0.05-0.38]	36	32 (64%)	4 (50%)		[0.29-10.7]	697	470 (47%)	227 (75%)		[0.22-0.4]
positive	45	36 (23%)	9 (12%)			10	7 (3%)	3 (3%)			31	19 (20%)	12 (21%)			208	172 (97%)	36 (90%)			281	270 (89%)	11 (52%)			22	18 (36%)	4 (50%)			597	522 (53%)	75 (25%)
PGRexpression status				0.42	0.64				1	0.91				1	1				0.19	0.56				1	1.1				0.72	0.71				4.24e-08	0.38
negative	195	130 (84%)	65 (89%)		[0.24-1.57]	298	199 (95%)	99 (95%)		[0.24-2.95]	145	92 (95%)	53 (95%)		[0.16-5.6]	148	117 (66%)	31 (78%)		[0.22-1.3]	161	151 (50%)	10 (48%)		[0.41-2.98]	32	27 (54%)	5 (62%)		[0.1-4.11]	979	716 (72%)	263 (87%)		[0.26-0.56]
positive	33	25 (16%)	8 (11%)			16	11 (5%)	5 (5%)			8	5 (5%)	3 (5%)			70	61 (34%)	9 (22%)			162	151 (50%)	11 (52%)			26	23 (46%)	3 (38%)			315	276 (28%)	39 (13%)
ERBB2 expression status				0.472	1.7				0.256	4.1				0.0799	1.9				0.208	2				0.0445	3.2				0.577	0				0.00059	1.9
negative	219	150 (97%)	69 (95%)		[0.33-8.34]	311	209 (100%)	102 (98%)		[0.21-242.53]	52	38 (39%)	14 (25%)		[0.89-4.35]	201	166 (93%)	35 (88%)		[0.51-6.5]	291	275 (91%)	16 (76%)		[0.84-10]	51	43 (86%)	8 (100%)		[0-4.61]	1125	881 (89%)	244 (81%)		[1.31-2.7]
positive	9	5 (3%)	4 (5%)			3	1 (0%)	2 (2%)			101	59 (61%)	42 (75%)			17	12 (7%)	5 (12%)			32	27 (9%)	5 (24%)			7	7 (14%)	0 (0%)			169	111 (11%)	58 (19%)
Triple-negative expression status				0.285	1.4				1	0.99				0.107	0.48				0.304	2.3				0.00649	7.6				0.694	1.4				8.16e-10	2.3
no	71	52 (34%)	19 (26%)		[0.74-2.83]	24	16 (8%)	8 (8%)		[0.38-2.77]	120	72 (74%)	48 (86%)		[0.17-1.22]	212	174 (98%)	38 (95%)		[0.2-16.57]	310	293 (97%)	17 (81%)		[1.54-30.75]	40	35 (70%)	5 (62%)		[0.19-8.27]	777	642 (65%)	135 (45%)		[1.73-2.97]
yes	157	103 (66%)	54 (74%)			290	194 (92%)	96 (92%)			33	25 (26%)	8 (14%)			6	4 (2%)	2 (5%)			13	9 (3%)	4 (19%)			18	15 (30%)	3 (38%)			517	350 (35%)	167 (55%)
B. Gene expression signatures
DLDA30 [18]				0.0161	0.49				0.00219	0.41				0.0042	0.36				0.0227	0.16				1	Inf				1	1.1				7.53e-23	0.26
pCR-like	120	73 (47%)	47 (64%)		[0.27-0.91]	225	139 (66%)	86 (83%)		[0.22-0.75]	77	40 (41%)	37 (66%)		[0.17-0.75]	7	3 (2%)	4 (10%)		[0.02-0.97]	2	2 (1%)	0 (0%)		[0.01-Inf]	8	7 (14%)	1 (12%)		[0.11-58.59]	439	264 (27%)	175 (58%)		[0.2-0.35]
RD-like	108	82 (53%)	26 (36%)			89	71 (34%)	18 (17%)			76	57 (59%)	19 (34%)			211	175 (98%)	36 (90%)			321	300 (99%)	21 (100%)			50	43 (86%)	7 (88%)			855	728 (73%)	127 (42%)
Stromal metagene [51]				0.623	1.2				0.007	0.47				0.127	0.58				0.709	1.2				0.0686	2.6				0.0991	0.24				0.115	0.81
pCR-like	55	39 (25%)	16 (22%)		[0.59-2.5]	212	131 (62%)	81 (78%)		[0.26-0.83]	66	37 (38%)	29 (52%)		[0.28-1.18]	148	122 (69%)	26 (65%)		[0.52-2.54]	142	137 (45%)	5 (24%)		[0.9-9.49]	19	14 (28%)	5 (62%)		[0.03-1.42]	642	480 (48%)	162 (54%)		[0.62-1.06]
RD-like	173	116 (75%)	57 (78%)			102	79 (38%)	23 (22%)			87	60 (62%)	27 (48%)			70	56 (31%)	14 (35%)			181	165 (55%)	16 (76%)			39	36 (72%)	3 (38%)			652	512 (52%)	140 (46%)
A-score [21]				0.00315	3.9				0.0855	1.6				0.0193	2.6				0.143	0.13				1	1.4				0.58	2.3				0.000148	2
RD-like	37	31 (32%)	6 (11%)		[1.46-12.32]	129	92 (55%)	37 (44%)		[0.91-2.79]	45	33 (49%)	12 (27%)		[1.1-6.64]	3	1 (6%)	2 (33%)		[0-3.12]	21	18 (37%)	3 (30%)		[0.26-9.08]	23	21 (70%)	2 (50%)		[0.14-35.99]	258	196 (46%)	62 (30%)		[1.36-2.85]
pCR_Like	118	67 (68%)	51 (89%)			123	75 (45%)	48 (56%)			67	34 (51%)	33 (73%)			21	17 (94%)	4 (67%)			38	31 (63%)	7 (70%)			11	9 (30%)	2 (50%)			378	233 (54%)	145 (70%)
RB-loss signature [52]				1	0.96				0.19	1.4				0.0139	0				0.402	1.6				1	0				NA					0.00652	1.7
Low (RD-like)	212	144 (93%)	68 (93%)		[0.25-3.15]	221	153 (73%)	68 (65%)		[0.83-2.42]	143	87 (90%)	56 (100%)		[0-0.73]	194	160 (90%)	34 (85%)		[0.47-4.52]	322	301 (100%)	21 (100%)		[0-555.99]	58	50 (100%)	8 (100%)			1150	895 (90%)	255 (84%)		[1.14-2.51]
High (pCR-like)	16	11 (7%)	5 (7%)			93	57 (27%)	36 (35%)			10	10 (10%)	0 (0%)			24	18 (10%)	6 (15%)			1	1 (0%)	0 (0%)								144	97 (10%)	47 (16%)
IDC: invasive ductal carcinoma; ILC: invasise lobular carcinoma; MIX: mixed; HRec: hormone receptors; RD: residual disease; pCR: pathological complete response; OR: odd ratio; 95CI: 95% confidence interval
